# Supplementary material for: The Somatic Reproductive Tissues of C. elegans Promote Longevity through Steroid Hormone Signaling
Source: PLoS Biol. 2010 Aug 31;8(8):e1000468. doi: 10.1371/journal.pbio.1000468 (PMC2930862; doi:10.1371/journal.pbio.1000468)
Supplement: Table S1 — Dafachronic acid extends the lifespan of animals that lack both the somatic gonad and germ cells. (0.03 MB XLS) [file pbio.1000468.s003.xls]

## Sheet: Sheet1
Supplemental Table 1: Dafachronic acid extends the lifespan of animals that lack both the somatic gonad and germ cells
		control					+ D4-Dafachronic Acid
genotype		m (days)	SEM	n (obs/tot)	p (v intact)	p (v gc(-))	m (days)	SEM	n (obs/tot)	p (v intact)	p (v gc(-))	p (v ctrl)
wild-type	intact	18.69	0.67	77/125
wild-type	gc (-)	23.16	1.3	51/69	0.0003		22.4	1.21	72/92			0.76
wild-type	gc (-); sg (-)	13.95	0.41	99/105	<0.0001	<0.0001	20.9	0.93	116/119		0.54	<0.0001
daf-9(rh50)	intact	18.77	0.35	86/136
daf-9(rh50)	gc (-)	16.87	0.58	22/122	0.004		20	0.65	54/108			0.0001
wild-type	intact	16.15	0.61	61/90
wild-type	gc (-)	19.66	1.41	54/86	0.03		19.06	1.42	62/110	0.043		0.8
wild-type	gc (-); sg (-)	13.56	0.43	101/120	0.0023	<0.0001	19.94	1.17	113/127	0.028	0.95	<0.0001
daf-9(rh50)	intact	16.04	0.42	52/107
daf-9(rh50)	gc (-)	16.29	0.59	18/108	0.88		19.99	0.86	42/107			0.0058
wild-type	intact	14.7	0.62	64/90
wild-type	gc (-)	19.6	1.22	54/101	0.0001
daf-12(rh61rh411)	intact	11.9	0.49	61/90			13.6	0.75	55/100			0.0563
daf-12(rh61rh411)	gc (-)	14.3	0.61	64/100	0.0016		14.1	0.9	40/56	0.643		0.682
daf-12(rh61rh411)	gc (-); sg (-)	14.3	0.6	73/77	0.001	0.8109	16.7	0.78	66/103	0.0002	0.0058	0.0067
daf-12(rh61rh411)*	intact	12.63	0.59	67/90			14.9	0.73	65/100			0.025
daf-12(rh61rh411)	gc (-)	14	0.67	51/95	0.025		13.4	0.73	51/61	0.24		0.173
daf-12(rh61rh411)	gc (-); sg (-)	15	0.57	87/98	0.0014	0.196	15.3	0.57	107/114	0.227	0.0064	0.889
wild-type	intact	15.49	0.48	59/90			15.47	0.71	75/90			0.93
wild-type	gc (-)	20.81	1.48	39/63	0.0007		17.45	0.77	102/116	0.032		0.079
wild-type	gc (-); sg (-)	14.27	0.36	118/120	0.092	<0.0001	16.69	0.78	100/103	0.2	0.53	0.015
daf-16(mu86)	intact	13.92	0.54	44/90			13.63	0.43	58/90			0.667
daf-16(mu86)	gc (-)	13.04	0.51	46/85	0.29		13.07	0.3	92/134	0.21		0.824
daf-16(mu86)	gc (-); sg (-)	12.56	0.24	114/115	0.0074	0.42	11.72	0.25	114/124	0.0001	0.0011	0.0084
* wild type controls tested at the same time were not included due to contamination of foreign bacteria on plates
