# Supplementary material for: The Somatic Reproductive Tissues of C. elegans Promote Longevity through Steroid Hormone Signaling
Source: PLoS Biol. 2010 Aug 31;8(8):e1000468. doi: 10.1371/journal.pbio.1000468 (PMC2930862; doi:10.1371/journal.pbio.1000468)
Supplement: Table S3 — The daf-12(rh61rh411) allele uncovers a lifespan shortening function of DAF-12/NHR in addition to its lifespan promoting activity in germ cell (−) animals. (0.02 MB XLS) [file pbio.1000468.s005.xls]

## Sheet: Sheet1
Supplemental Table 3: The daf-12(rh61rh411) allele uncovers a lifespan shortening function of DAF-12/NHR in addition to its lifespan promoting activity in germ cell (-) animals
Genotype		Mean Lifespan ± SEM (days)	n (obs/total)	p value (v intact)	p value (v gc(-))
daf-12(rh61rh411)	intact	15.1 ± 0.742	60/74
daf-12(rh61rh411)	gc(-)	17.9 ± 0.870	20/24	0.232
daf-12(rh61rh411)	gc(-); sg(-)	18.9 ± 0.512	50/54	0.0297	0.125
daf-12(rh61rh411)	intact	14.6 ± 0.615	61/70
daf-12(rh61rh411)	gc(-)	18.0 ± 1.15	24/38	0.0163
daf-12(rh61rh411)	gc(-); sg(-)	19.3 ± 0.842	45/45	<0.0001	0.293
