# Supplementary material for: The Somatic Reproductive Tissues of C. elegans Promote Longevity through Steroid Hormone Signaling
Source: PLoS Biol. 2010 Aug 31;8(8):e1000468. doi: 10.1371/journal.pbio.1000468 (PMC2930862; doi:10.1371/journal.pbio.1000468)
Supplement: Table S4 — Pcdr-6::GFP up-regulation in animals that lack germ cells requires the somatic gonad and daf-12/NHR . (0.03 MB XLS) [file pbio.1000468.s006.xls]

## Sheet: Sheet1
Supplemental Table 4: Pcdr-6::GFP up-regulation in animals that lack germ cells requires the somatic gonad and daf-12/NHR
Genotype		DA	% change	SEM	n	p value (v intact)	p value (v gc(-))
daf-12(+)	intact	-	0	8.81279	25
daf-12(+)	gc(-)	-	262.557	30.5023	22	<0.0001
daf-12(+)	gc(-); sg(-)	-	22.8311	18.8584	19	0.28	<0.0001
daf-12(+)	intact	-	0	5.62278	19
daf-12(+)	gc(-)	-	277.224	27.9359	20	<0.0001
daf-12(+)	gc(-); sg(-)	-	3.91459	7.61566	23	0.667	<0.0001
daf-12(rh61rh411)	intact	-	33.0961	0.676157	23
daf-12(rh61rh411)	gc(-)	-	45.5516	4.1637	18	0.126
daf-12(rh61rh411)	gc(-); sg(-)	-	22.7758	3.33808	20	0.185	<0.0001
daf-12(+)	intact	-	0	14.0909	29
daf-12(+)	gc(-)	-	438.182	40.5455	22	<0.0001
daf-12(+)	gc(-); sg(-)	-	19.0909	14.2727	29	0.347	<0.0001
daf-12(rh61rh411)	intact	-	89.0909	12.3636	33
daf-12(rh61rh411)	gc(-)	-	28.1818	6.63636	32	<0.0001
daf-12(rh61rh411)	gc(-); sg(-)	-	8.18182	8.18182	29	<0.0001	0.0712
daf-12(+)	intact	-	0	10.1878	17
daf-12(+)	gc(-)	-	133.803	14.2019	13	<0.0001
daf-12(+)	gc(-); sg(-)	-	-9.62441	10.6573	15	0.523	<0.0001
daf-12(+)	intact	+	141.784	12.6761	26
daf-12(+)	gc(-)	+	169.953	7.44131	24	0.065
daf-12(+)	gc(-); sg(-)	+	128.404	11.338	33	0.442	0.0038
daf-12(+)	intact	-	0	10.9524	30
daf-12(+)	gc(-)	-	480.952	32.7619	28	<0.0001
daf-12(+)	gc(-); sg(-)	-	40.9524	9.37143	34	0.00624	<0.0001
daf-12(+)	intact	+	366.667	20.1905	38
daf-12(+)	gc(-)	+	600.952	22.5714	38	<0.0001
daf-12(+)	gc(-); sg(-)	+	539.048	19.3333	36	<0.0001	0.0406
daf-12(+)	intact	-	0	11.6165	27
daf-12(+)	gc(-)	-	129.699	17.8195	25	<0.0001
daf-12(+)	gc(-); sg(-)	-	-9.02256	10.0752	22	0.562	<0.0001
daf-12(+)	intact	+	215.038	16.203	24
daf-12(+)	gc(-)	+	231.579	22.6316	18	0.558
daf-12(+)	gc(-); sg(-)	+	306.015	20.9774	25	0.0013	0.0207
daf-12(rh61rh411)	intact	-	-23.6842	3.83459	22
daf-12(rh61rh411)	gc(-)	-	-40.6015	7.10526	24	0.0463
daf-12(rh61rh411)	gc(-); sg(-)	-	-35.7143	3.87218	14	0.0307	0.546
daf-12(rh61rh411)	intact	+	-25.5639	5	22
daf-12(rh61rh411)	gc(-)	+	-22.9323	2.80827	16	0.664
daf-12(rh61rh411)	gc(-); sg(-)	+	-29.6992	3.45865	22	0.0307	0.144
daf-12(+)	intact	-	0	10.5556	30
daf-12(+)	gc(-)	-	367.46	30.7143	17	<0.0001
daf-12(+)	gc(-); sg(-)	-	53.9683	10.4762	26	0.00514	<0.0001
daf-12(+)	intact	+	369.841	26.4286	30
daf-12(+)	gc(-)	+	551.587	48.7302	19	0.00272
daf-12(+)	gc(-); sg(-)	+	469.048	24.3651	34	0.00741	0.142
daf-12(rh61rh411)	intact	-	55.5556	11.8254	20
daf-12(rh61rh411)	gc(-)	-	34.9206	14.4444	13	0.273
daf-12(rh61rh411)	gc(-); sg(-)	-	33.3333	7.15079	20	0.00566	0.953
daf-12(rh61rh411)	intact	+	66.6667	13.8889	17
daf-12(rh61rh411)	gc(-)	+	47.619	7.74603	14	0.225
daf-12(rh61rh411)	gc(-); sg(-)	+	73.0159	8.33333	8	0.0363	0.712
