# Supplementary material for: The Somatic Reproductive Tissues of C. elegans Promote Longevity through Steroid Hormone Signaling
Source: PLoS Biol. 2010 Aug 31;8(8):e1000468. doi: 10.1371/journal.pbio.1000468 (PMC2930862; doi:10.1371/journal.pbio.1000468)
Supplement: Tabe S5 — Pdod-24::GFP expression changes in a daf-12/NHR -dependent fashion when the germ cells and somatic gonad are removed. (0.03 MB XLS) [file pbio.1000468.s007.xls]

## Sheet: Sheet1
Supplemental Table 5: Pdod-24::GFP expression changes in a daf-12/NHR-dependent fashion when the germ cells and somatic gonad are removed
Genotype		% change (rel to ctrl intact)	SEM	n	p value (v intact)	p value (v gc(-))
daf-12(+)	intact	0	8.27586	30
daf-12(+)	gc(-)	-42.9708	5.96817	31	<0.0001
daf-12(+)	gc(-); sg(-)	76.9231	14.0318	32	<0.0001	<0.0001
daf-12(+)	intact	0	6.04905	32
daf-12(+)	gc(-)	-14.1689	10.1635	26	0.205
daf-12(+)	gc(-); sg(-)	58.0381	13.9237	30	0.000445	0.0001
daf-12(+)	intact	0	9.95671	25
daf-12(+)	gc(-)	-29.0043	6.98413	20	0.0215
daf-12(+)	gc(-); sg(-)	11.3997	11.8038	24	0.4677	0.0056
daf-12(+)	intact	0	20	20
daf-12(+)	gc(-)	-72.5424	4.28814	15	0.0019
daf-12(+)	gc(-); sg(-)	36.6102	15.5593	11	0.16	<0.0001
daf-12(+)	intact	0	6.78279	33
daf-12(+)	gc(-)	-20.082	5.2459	33	0.0224
daf-12(+)	gc(-); sg(-)	75.6148	13.832	28	<0.0001	<0.0001
daf-12(rh61rh411)	intact	0	7.0625	27
daf-12(rh61rh411)	gc(-)	14.5833	14.5417	21	0.383
daf-12(rh61rh411)	gc(-); sg(-)	15.2083	10.2083	25	0.225	0.973
daf-12(+)	intact	0	8.8443	39
daf-12(+)	gc(-)	-28.8925	7.67255	39	0.0157
daf-12(+)	gc(-); sg(-)	86.1958	12.9535	55	<0.0001	<0.0001
daf-12(rh61rh411)	intact	0	8.46154	44
daf-12(rh61rh411)	gc(-)	-3.51648	11.3626	23	0.0737
daf-12(rh61rh411)	gc(-); sg(-)	21.978	7.91209	40	0.804	0.0627
daf-12(+)	intact	0	13.1683	30
daf-12(+)	gc(-)	0.990099	16.7327	16	0.952
daf-12(+)	gc(-); sg(-)	84.6535	21.4356	31	0.00141	0.00351
daf-12(rh61rh411)	intact	0	7.14286	40
daf-12(rh61rh411)	gc(-)	15.4286	7.11429	20	0.131
daf-12(rh61rh411)	gc(-); sg(-)	8.57143	7.28571	39	0.406	0.497
daf-12(+)	intact	0	9.9631	25
daf-12(+)	gc(-)	-12.5461	14.3542	22	0.496
daf-12(+)	gc(-); sg(-)	28.4133	19.3358	21	0.204	0.0966
daf-12(rh61rh411)	intact	0	8.36923	33
daf-12(rh61rh411)	gc(-)	-6.46154	6.30769	28	0.536
daf-12(rh61rh411)	gc(-); sg(-)	25.5385	7.13846	33	0.0238	0.00136
daf-12(+)	intact	0	13.7288	25
daf-12(+)	gc(-)	15.2542	15.226	18	0.464
daf-12(+)	gc(-); sg(-)	95.1977	24.435	24	0.00165	0.0084
daf-12(rh61rh411)	intact	0	9.81197	32
daf-12(rh61rh411)	gc(-)	-15.8974	6.61538	25	0.186
daf-12(rh61rh411)	gc(-); sg(-)	-11.6239	6.73504	34	0.334	0.654
