# Supplementary material for: The Somatic Reproductive Tissues of C. elegans Promote Longevity through Steroid Hormone Signaling
Source: PLoS Biol. 2010 Aug 31;8(8):e1000468. doi: 10.1371/journal.pbio.1000468 (PMC2930862; doi:10.1371/journal.pbio.1000468)
Supplement: Table S6 — Psod-3::GFP up-regulation in animals that lack germ cells is largely independent of daf-12/NHR . (0.03 MB XLS) [file pbio.1000468.s008.xls]

## Sheet: Sheet1
Supplemental Table 6: Psod-3::GFP up-regulation in animals that lack germ cells is largely independent of daf-12/NHR
Genotype		% change rel to intact	SEM	n	p value (v intact)	p value (v gc(-))	p value (v gc(-)daf-12(+))
daf-12(+)	intact	0	5.24548	25
daf-12(+)	gc(-)	416.796	85.7881	26	<0.0001
daf-12(+)	gc(-); sg(-)	163.566	56.5891	22	0.0009	0.018
daf-12(rh61rh411)	intact	-22.2222	7.90698	16
daf-12(rh61rh411)	gc(-)	241.085	67.4419	18	0.001		0.113
daf-12(rh61rh411)	gc(-); sg(-)	100.517	52.9716	19	0.034	0.114
daf-12(+)	intact	0	14.252	15
daf-12(+)	gc(-)	413.386	51.811	18	<0.0001
daf-12(+)	gc(-); sg(-)	66.1417	31.5748	9	0.0797	<0.0001
daf-12(rh61rh411)	intact	-22.2835	11.6535	13
daf-12(rh61rh411)	gc(-)	344.882	107.874	17	0.00374		0.578
daf-12(rh61rh411)	gc(-); sg(-)	97.6378	35.9843	17	0.0051	0.0422
Genotype		% change rel to gc(-) ctrl	SEM	n			p value (v gc(-)daf-12(+))
daf-12(+)	gc(-)	0	8.99083	33
daf-12(rh61rh411)	gc(-)	-47.7064	8.89908	35			0.0004
