# Supplementary material for: The Somatic Reproductive Tissues of C. elegans Promote Longevity through Steroid Hormone Signaling
Source: PLoS Biol. 2010 Aug 31;8(8):e1000468. doi: 10.1371/journal.pbio.1000468 (PMC2930862; doi:10.1371/journal.pbio.1000468)
Supplement: Table S7 — Pcdr-6::GFP up-regulation in animals that lack germ cells is largely independent of daf-16/FOXO . (0.03 MB XLS) [file pbio.1000468.s009.xls]

## Sheet: Sheet1
Supplemental Table 7: Pcdr-6::GFP up-regulation in animals that lack germ cells is largely daf-16/FOXO independent
Genotype		% change	SEM	n	p value (v intact)	p value (v gc(-))
daf-16(+)	intact	0	8.5567	20
daf-16(+)	gc(-)	323.196	40.7732	14	<0.0001
daf-16(+)	gc(-); sg(-)	-10.3093	12.7835	13	0.503	<0.0001
daf-16(mu86)	intact	0	11.1111	28
daf-16(mu86)	gc(-)	191.872	15.2469	25	<0.0001
daf-16(mu86)	gc(-); sg(-)	-6.40394	6.54321	29	0.621	<0.0001
daf-16(+)	intact	0	18.9376	29
daf-16(+)	gc(-)	351.501	37.067	30	<0.0001
daf-16(+)	gc(-); sg(-)	38.5681	12.0092	24	0.0938	<0.0001
daf-16(mu86)	intact	0	8.45304	27
daf-16(mu86)	gc(-)	214.917	19.6133	27	<0.0001
daf-16(mu86)	gc(-); sg(-)	6.07735	5.14917	29	0.523	<0.0001
daf-16(+)	intact	0	8.24427	28
daf-16(+)	gc(-)	367.939	24.0458	26	<0.0001
daf-16(+)	gc(-); sg(-)	51.9084	8.47328	25	<0.0001	<0.0001
daf-16(mu86)	intact	0	8.65854	24
daf-16(mu86)	gc(-)	102.744	10.7012	25	<0.0001
daf-16(mu86)	gc(-); sg(-)	-23.1707	3.07927	21	0.0168	<0.0001
