# Supplementary material for: The Somatic Reproductive Tissues of C. elegans Promote Longevity through Steroid Hormone Signaling
Source: PLoS Biol. 2010 Aug 31;8(8):e1000468. doi: 10.1371/journal.pbio.1000468 (PMC2930862; doi:10.1371/journal.pbio.1000468)
Supplement: Table S8 — Changes in Pdod-24::GFP expression in the absence of germ cells and somatic gonad do not require daf-16/FOXO . (0.03 MB XLS) [file pbio.1000468.s010.xls]

## Sheet: Sheet1
Supplemental Table 8: Changes in Pdod-24::GFP expression in the absence of germ cells and somatic gonad does not require daf-16/FOXO
Genotype		% change (rel to intact)	SEM	n	p value (v intact)	p value (v gc(-))
daf-16(+)	intact	0	8.34783	19
daf-16(+)	gc(-)	-28.6957	10.1304	20	0.04
daf-16(+)	gc(-); sg(-)	103.043	23.1739	23	0.0003	<0.0001
daf-16(mu86)	intact	0	7.03767	23
daf-16(mu86)	gc(-)	60.9589	13.9384	18	0.0006
daf-16(mu86)	gc(-); sg(-)	120.89	15.8733	20	0.006	<0.0001
daf-16(+)	intact	0	7.77143	38
daf-16(+)	gc(-)	-25.1429	10.5143	18	0.0604
daf-16(+)	gc(-); sg(-)	100.857	19.2857	27	<0.0001	<0.0001
daf-16(mu86)	intact	0	7.51592	41
daf-16(mu86)	gc(-)	31.8471	8.53503	35	0.00668
daf-16(mu86)	gc(-); sg(-)	94.4798	11.465	43	<0.0001	<0.0001
