# Supplementary material for: The Somatic Reproductive Tissues of C. elegans Promote Longevity through Steroid Hormone Signaling
Source: PLoS Biol. 2010 Aug 31;8(8):e1000468. doi: 10.1371/journal.pbio.1000468 (PMC2930862; doi:10.1371/journal.pbio.1000468)
Supplement: Table S9 — DAF-16/FOXO and DAF-12/NHR have distinct effects on gene expression in animals that lack germ cells. (0.03 MB XLS) [file pbio.1000468.s011.xls]

## Sheet: Sheet1
Supplemental Table 9: DAF-16/FOXO and DAF-12/NHR have distinct effects on gene expression in animals that lack germ cells
gene	Genotype	Relative Quantitation by qPCR	SD	p value (v N2 or glp-1)
sod-3	N2	1	0.04
sod-3	daf-16(mu86)	0.11	0.02	<0.01
sod-3	daf-12(mu86)	0.88	0.25	n.s.
cdr-6	N2	1	0.04
cdr-6	daf-16(mu86)	0.7	0.08	<0.01
cdr-6	daf-12(mu86)	0.78	0.07	<0.01
sod-3	glp-1(e2141)	1	0.04
sod-3	daf-16(mu86); glp-1(e2141)	0.042	0.008	<0.01
sod-3	glp-1(e2141); daf-12(rh61rh411)	1	0.25	n.s.
cdr-6	glp-1(e2141)	1	0.14
cdr-6	daf-16(mu86); glp-1(e2141)	1	0.44	n.s.
cdr-6	glp-1(e2141); daf-12(rh61rh411)	0.35	0.15	<0.01
